# Supplementary material for: Human Genome-Wide RNAi Screen for Host Factors That Modulate Intracellular Salmonella Growth
Source: PLoS One. 2012 Jun 11;7(6):e38097. doi: 10.1371/journal.pone.0038097 (PMC3372477; doi:10.1371/journal.pone.0038097)
Supplement: Table S3 — The members of the over-represented molecular function categories for the down hits are listed. (XLSX) [file pone.0038097.s006.xlsx]

## Sheet: Sheet1
Over-represented categories	Molecules
Cellular Growth and Proliferation	TGFBR1,MAPK3,VTN,TAB2,CCND1,GSX2,HNRNPA1,CBFB,HNF4A,YWHAG,MITF,POU4F1,RNMT,GFM1,Bmyc,Ins1,TAF9B,TNS4,JDP2,E2F1,ITPKC,ALOX5,TNF,FYN,POU2F2,B3GNT2,DUSP6,GDF15,ILK,IKZF1,NAA35,VPS33B,SMARCA4,MTOR,PRCC,IGF1R,CTNNB1,IRX3,EGFR,CD276,NAA30,DEFB1,SOX11,STAT4,IL16,FOS,B4GALT6,SBF1,SEC14L2,TSHR,VMP1,APBB2,MAPK1,SMAD3,PIP4K2B,CES2,CD163,HSD3B7,MYC,STARD10,SH2B1,IKBKG,PRKAA1,MTUS1,PTPN6,HRH2,SHBG,AQP1,MLANA,…
Cell Cycle	TGFBR1,MAPK1,SMAD3,MAPK3,CCND1,USH1C,MYC,ARX,SH2B1,HNF4A,GRK4,YWHAG,MITF,YWHAB,PGGT1B,Ins1,JDP2,E2F1,LEF1,PRKCH,ALOX5,TNF,FYN,VTCN1,GDF15,ABL1,ILK,EPGN,IKZF1,SMARCA4,TGIF1,MTOR,SPHK1,IGF1R,SMAD4,ILKAP,ERBB2,CTNNB1,MAP2K1,POT1,EGFR,PPARG,TPP2,STAT4,IL16,FOS,APBB2,DKK1,WNK1
Cellular Development	OSTN,HLA-DOA,TGFBR1,ARHGAP26,MAPK1,EPHB2,MAPK3,SMAD3,VTN,PIP4K2B,CES2,CD163,CCND1,RBP1,GSX2,USH1C,STARD10,MYC,ARX,SH2B1,HNRNPA1,IKBKG,ITPKB,KEAP1,CBFB,HNF4A,ADIG,PTPN6,YWHAG,SHBG,MITF,POU4F1,GFM1,MLANA,Bmyc,Ins1,TAF9B,TNS4,JDP2,KAT6A,E2F1,PRKCH,LEF1,ALOX5,CCDC80,TNF,MDFI,FYN,VTCN1,MB,IL17RD,POU2F2,MYO7A,MCC,UBE2N,GDF15,ILK,ABL1,NAA35,IKZF1,TGIF1,SMARCA4,MTOR,LSMD1,GLI3,SETDB1,SPHK1,IGF1R,SMAD4,IL…
Carbohydrate Metabolism	OSTN,DUSP6,SMAD3,PIP4K2B,RBP1,DSE,MYC,IKBKG,MTOR,IGF1R,PRKAA1,IP6K1,ERBB2,CTNNB1,EGFR,ETNK2,PPARG,MAS1,KHK,XYLT1,NAGPA,BRS3,PRKAG3,SLC35A2,Ins1,XYLT2,GBE1,DKK1,ALOX5,TNF
Cell Death	TGFBR1,MAPK1,EPHB2,SMAD3,MAPK3,VTN,COX8A,RBP1,H2-Q9,CCND1,MYC,IKBKG,HNRNPA1,ITPKB,PRKAA1,CBFB,GRK4,PTPN6,HRH2,YWHAG,CD300LD,MITF,YWHAB,SHBG,MOAP1,POU4F1,MLANA,STX1A,ANGPTL1,Ins1,SLAMF6,ANKRD1,JDP2,E2F1,PRKCH,LEF1,ALOX5,TNF,FYN,VTCN1,IL17RD,DUSP6,GDF15,ILK,ABL1,APLF,NAA35,INPP5A,SMARCA4,MTOR,LSMD1,GLI3,SPHK1,IGF1R,SMAD4,S100A8,PEBP4,ERBB2,CTNNB1,POT1,MAP2K1,EGFR,BTLA,PPARG,PMEL,NAA30,DCTN3,KHK,CD4…
Cell Morphology	FYN,EPHB2,UBE2N,SMAD3,VTN,GDF15,BCMO1,ABL1,ILK,APLF,Taf7l,IKZF1,CCND1,MYC,ARX,IKBKG,MTOR,ATG9A,GABARAPL1,SPHK1,PRKAA1,IGF1R,SMAD4,CBFB,ERBB2,HNF4A,RHOF,CTNNB1,MAP2K1,MTMR3,EGFR,PPARG,HRH2,PTPN6,SHBG,MITF,POU4F1,AQP1,Ins1,CHRM5,STAT4,FOS,RNF168,SLC14A1,OTUB1,E2F1,PRKCH,TNF
Cellular Assembly and Organization	PPARG,FYN,EPS15,UBE2N,VTN,ABL1,CCND1,MYC,HNRNPA1,MTOR,ATG9A,GABARAPL1,E2F1,SPHK1,CTNNB1,POT1,TNF,MTMR3
Cellular Function and Maintenance	HLA/DOA,TGFBR1,EPHB2,MAPK3,SMAD3,VTN,CD163,CCND1,MYC,HNRNPA1,IKBKG,ITPKB,ATG9A,GABARAPL1,PRKAA1,HNF4A,PTPN6,MOAP1,SYP,AQP1,Ins1,CHRM5,SGIP1,E2F1,GLRA1,LEF1,PRKCH,TNF,CATSPER1,FYN,UBE2N,B3GNT2,RHOT2,ABL1,APLF,IKZF1,CCL22,SMARCA4,GLRB,MTOR,GLI3,RHOT1,IGF1R,SPHK1,SMAD4,ERBB2,CTNNB1,POT1,MAP2K1,EGFR,MTMR3,PPARG,GRIK3,DEFB1,STAT4,GRAP2,OTUB1,DKK1,ATP6V1B1
Cellular Movement	FYN,TGFBR1,VTCN1,MAPK1,EPHB2,MAPK3,VTN,SMAD3,ABL1,ILK,CCL22,CCND1,IL17B,MYC,IKBKG,MYO9B,SPHK1,IGF1R,S100A8,CBFB,ERBB2,CTNNB1,MAP2K1,EGFR,PPARG,SBDS,PTPN6,HRH2,DEFB1,Ins1,IL16,FOS,TSHR,LEF1,TNF
Protein Synthesis	GLRB,GCHFR,YWHAB,GLRA1,ILK,PRKAA1,IGF1R,CTNNB1,MAP2K1
Gene Expression	TGFBR1,MAPK1,SMAD3,MAPK3,TAB2,CCND1,MYC,HNRNPA1,IKBKG,KEAP1,IFT172,CBFB,HNF4A,H1F0,CITED4,PTPN6,YWHAG,SBF2,POLR1A,MITF,YWHAB,POU4F1,Ins1,TAF9B,ANKRD1,JDP2,BRWD1,KAT6A,E2F1,LEF1,TNF,MDFI,VPS39,ZNF133,POU2F2,UBE2N,ABL1,ILK,IKZF1,HIC1,ELL3,TGIF1,SMARCA4,MTOR,POLR2L,GLI3,EAF2,SETDB1,CLOCK,SMAD4,ERBB2,CTNNB1,ZNF146,MAP2K1,VAX2,EGFR,PPARG,SOX11,EDF1,IL16,STAT4,SERTAD3,FOS,OTUB1,TSHR,APBB2,NMI,DKK1,CYP2…
RNA Damage and Repair	MYC,PPARG,FOS,E2F1,TNF,EGFR
RNA Post-Transcriptional Modification	MYC,PPARG,FOS,E2F1,TNF,EGFR
Cell-To-Cell Signaling and Interaction	FYN,HLA-DOA,VTCN1,MAPK1,UBE2N,VTN,SMAD3,ABL1,CCL22,IKZF1,CD163,CCND1,MYC,GLRB,MTOR,ITPKB,PRKAA1,SPHK1,ERBB2,HNF4A,CTNNB1,MAP2K1,BTLA,PMEL,PPARG,HRH2,CD276,PTPN6,MAS1,CD300LD,CD48,MLANA,UBE2L6,Ins1,IL16,STAT4,SLAMF6,FOS,E2F1,TSHR,TNF
DNA Replication, Recombination, and Repair	VTN,UBE2N,SMAD3,APLF,CCND1,ELL3,SMARCA4,MYC,SH2B1,HNRNPA1,MTOR,IGF1R,SPHK1,ERBB2,CTNNB1,MAP2K1,EGFR,PPARG,MAS1,Ins1,FOS,OTUB1,E2F1,PRKCH,ALOX5,TNF
Cell Signaling	FYN,PTPN6,TGFBR1,MAPK1,MAPK3,UBE2N,ILK,EPGN,PRKAG3,IKBKG,ITPKB,IGF1R,ERBB2,CTNNB1,WNK1,MAP2K1,TNF,EGFR
Lipid Metabolism	PPARG,FYN,MITF,VTN,ELOVL5,Ins1,MYC,IL16,MTOR,SPHK1,ERBB2,DKK1,HNF4A,ALOX5,TNF,EGFR
Molecular Transport	MYC,PPARG,IKBKG,MTOR,SPHK1,IGF1R,ERBB2,ALOX5,TNF,ELOVL5,Ins1,EGFR
Small Molecule Biochemistry	FYN,TGFBR1,MAPK1,EPHB2,MAPK3,DUSP6,VTN,ABL1,ELOVL5,DSE,MYC,IKBKG,MTOR,SPHK1,IGF1R,ERBB2,HNF4A,EGFR,PPARG,MITF,XYLT1,Ins1,IL16,XYLT2,DKK1,ALOX5,TNF
Antigen Presentation	BTLA,FYN,PTPN6,SMAD3,VTN,CD48,DEFB1,CCL22,CCND1,IL17B,IL16,MYO9B,SPHK1,S100A8,ERBB2,TNF
Post-Translational Modification	FYN,TGFBR1,MAPK1,EPHB2,SMAD3,DUSP6,MAPK3,VTN,ILK,ABL1,DNAJC10,CCND1,MTOR,POLR2L,GLI3,PRKAA1,IGF1R,SPHK1,ERBB2,MAP2K1,EGFR,GRK4,MAS1,PTPN6,CD48,Ins1,STAT4,SLC22A5,PRKCH,DKK1,WNK1,TNF
Cellular Compromise	HNF4A,TNF
Amino Acid Metabolism	FYN,MTOR,TGFBR1,MAPK1,EPHB2,VTN,MAPK3,ABL1,IGF1R,EGFR
Cellular Response to Therapeutics	KEAP1,CCL22,ERBB2,TNF
RNA Post-Transcriptional Modification	TNRC6A,RNMT
