# Supplementary material for: Human Genome-Wide RNAi Screen for Host Factors That Modulate Intracellular Salmonella Growth
Source: PLoS One. 2012 Jun 11;7(6):e38097. doi: 10.1371/journal.pone.0038097 (PMC3372477; doi:10.1371/journal.pone.0038097)
Supplement: Table S4 — The members of the over-represented molecular function categories for the up hits are listed. (XLSX) [file pone.0038097.s007.xlsx]

## Sheet: Sheet1
Over-represented categoris	Molecules
Gene Expression	FOS,RBX1,MAPK14,SUMO1,GATA6,STAT3,IL13,ZBTB16,TNF,XIAP,AGT,EGFR
RNA Damage and Repair	FOS,MAPK14,TNF,EGFR
RNA Post-Transcriptional Modification	FOS,MAPK14,TNF,EGFR
Cell Cycle	RBX1,EPGN,STAT3,IRF5,FOS,MAPK14,SSTR5,GATA6,TNF,ZBTB16,UBE2D3,EGFR,AGT
Cell Death	CREBL2,RBX1,ATXN1,AFP,STAT3,IRF5,IL13,XIAP,FOS,SRSF1,MAPK14,SUMO1,GATA6,TNF,ZBTB16,AGT,EGFR
Nucleic Acid Metabolism	GPR3,GNB1,MAPK14,GPR4,GPR6,GPR12,GPBAR1,STAT3,IL13,HRH4,TNF,AGT
Small Molecule Biochemistry	DHRS3,GPR6,GPR12,QRFP,AFP,STAT3,CD1E,IL13,GPR3,GNB1,FOS,MAPK14,GPR4,GPBAR1,SCHIP1,HRH4,TNF,AGT,EGFR
Cellular Growth and Proliferation	RBX1,EPGN,AFP,STAT3,IL13,XIAP,FOS,MAPK14,SSTR5,GATA6,TNF,ZBTB16,UBE2D3,EGFR,AGT
Cellular Function and Maintenance	FOS,MAPK14,SUMO1,GPBAR1,GATA6,IL13,ZBTB16,TNF,AGT,EGFR
Drug Metabolism	FOS,IL13,TNF,EGFR,AGT
Lipid Metabolism	DHRS3,MAPK14,GPBAR1,QRFP,AFP,SCHIP1,CD1E,IL13,TNF,EGFR,AGT
Molecular Transport	GPR35,QRFP,STAT3,IL13,GNB1,FOS,MAPK14,SUMO1,GPBAR1,HRH4,TNF,AGT,EGFR
Cell Signaling	GPR3,GNB1,GPR4,GPR6,GPR12,GPR35,GPBAR1,IL13,HRH4,TNF,EGFR,AGT
Cellular Compromise	MAPK14,STAT3,IL13,TNF,XIAP,EGFR,AGT
Cellular Movement	HDLBP,STAT3,IL13,XIAP,GNB1,FOS,NARS,MAPK14,SUMO1,FOXJ1,HIST1H1T,GATA6,SMG1,SCHIP1,HRH4,ZBTB16,TNF,EGFR,AGT
Post-Translational Modification	RBX1,RNF25,N4BP1,TNF,XIAP,UBE2D3,ZSWIM2
Cell-To-Cell Signaling and Interaction	FOS,FOXJ1,QRFP,AFP,CD1E,STAT3,IRF5,IL13,TNF,EGFR,AGT
Cellular Development	FOS,RBX1,MAPK14,KIRREL3,STAT3,IL13,ZBTB16,TNF,XIAP,UBE2D3,AGT,EGFR
Carbohydrate Metabolism	FOS,STAT3,IL13,TNF,AGT
Cell Morphology	FOS,KBTBD10,GATA6,TNF,AGT,EGFR
DNA Replication, Recombination, and Repair	RBX1,MAPK14,SMG1,IL13,TNF,AGT
Protein Synthesis	TNRC6B,RBX1,RPL27A,STAT3,IL13,XIAP,FOS,SUMO1,UBC,TNF,UBE2D3,AGT,EGFR
Vitamin and Mineral Metabolism	GNB1,DHRS3,GPR35,AFP,SCHIP1,IL13,HRH4,TNF,EGFR,AGT
Amino Acid Metabolism	IL13,TNF
Antigen Presentation	MAPK14,STAT3,IL13,TNF,AGT
Cellular Assembly and Organization	GNB1,STAT3,TNF,EGFR,AGT
Free Radical Scavenging	IL13,TNF,AGT
Protein Trafficking	SUMO1,STAT3,IL13,TNF,EGFR,AGT
Cellular Response to Therapeutics	TNF
