# Supplementary material for: Human Genome-Wide RNAi Screen for Host Factors That Modulate Intracellular Salmonella Growth
Source: PLoS One. 2012 Jun 11;7(6):e38097. doi: 10.1371/journal.pone.0038097 (PMC3372477; doi:10.1371/journal.pone.0038097)
Supplement: Table S5 — The molecules that the union of the S . typhimurium and M . tuberculosis host survival networks are composed of are listed. (XLSX) [file pone.0038097.s008.xlsx]

## Sheet: Sheet1
Actin
Akt1
Alp
BET1L
BTLA
CATSPER1
CCND1
Ck2
ERK
ERK1/2
FUZ
GPR21
GPR151
H1FX
Histone h3
HNF4A
IFNG
IKBKG
IL12 (complex)
IL17B
interferon alpha
Jnk
MAPK1
Mapk
MYC
NFKB (complex)
P38 MAPK
PDGF BB
PI3K (complex)(3)
Pkc(s)
PRKAA1
PXK
Ras homolog
RNA polymerase II
RSG1
S100A8
SBDS
Sos
TCR(2)
Tgf beta
TGFB1
tretinoin
ubiquitin(2)
VMP1
XBP1
